# Supplementary material for: Effectiveness of outpatient and community treatments for people with a diagnosis of ‘personality disorder’: systematic review and meta-analysis
Source: BMC Psychiatry. 2023 Jan 21;23:57. doi: 10.1186/s12888-022-04483-0 (PMC9862782; doi:10.1186/s12888-022-04483-0)
Supplement: Supplementary file 4 — Additional file 4. [file 12888_2022_4483_MOESM4_ESM.xlsx]

## Sheet: Sheet1
Study_ID	Publication Date	Location	Service_Setting	Diagnoses	Intervention	Control	Intervention_Category	Control_Category	Outcome_Category	Outcome_Name	Adjusted	What_Adjusted_For	Treatment_Duration	Duration_Category	Intensity	Timepoint_Specific	Timepoint_Category	Scale_Direction	N_Arm	ES_Group	M1	SD1	N1	M2	SD2	N2	N2x2	yi	LCI	UCI	vi	TN1	TN2	T_Value	FN1	FN2	F_Value	PN1	PN2	P_Value	Int_Events	Int_N	Cont_Events	Cont_N	X2	Total_N	OR	ORLCI	ORUCI
Abbass 2008	2000-2009	North America	Standalone outpatient intervention	Other PDs	Intensive short-term dynamic psychotherapy	Supportive psychiatric follow-ups	Psychodynamic Therapy	TAU	Psychiatric symptoms	Global symptom severity	N	NA	8	7-12	<2	8	EOT	Lower	2	M	0.51	0.43	14	1.1	0.69	13	13	1.0041	0.2031	1.805	0.1682
Amianto 2011	2010-2019	Continental Europe	Generic mental health service	BPD	Sequential Brief Adlerian Psychodynamic Psychotherapy	Supervised Team Management	Other Treatments	TAU	Psychiatric symptoms	Global symptom severity	N	NA	12	7-12	<2	12	EOT	Lower	2	M	3.3	1.1	17	3.3	1	16	16	0	-0.6827	0.6827	0.1213
Amianto 2011	2010-2019	Continental Europe	Generic mental health service	BPD	Sequential Brief Adlerian Psychodynamic Psychotherapy	Supervised Team Management	Other Treatments	TAU	Psychiatric symptoms	Global symptom severity	N	NA	12	7-12	<2	18	<7	Lower	2	M	3.4	1	17	3.2	0.9	16	16	-0.0488	-0.7316	0.634	0.1214
Amianto 2011	2010-2019	Continental Europe	Generic mental health service	BPD	Sequential Brief Adlerian Psychodynamic Psychotherapy	Supervised Team Management	Other Treatments	TAU	Psychiatric symptoms	Global symptom severity	N	NA	12	7-12	<2	24	7-12	Lower	2	M	3.4	0.9	17	3.1	1	16	16	-0.3082	-0.9949	0.3785	0.1228
Andreoli 2016	2010-2019	Continental Europe	Specialist team	BPD	Αbandonment psychotherapy	Intensive community treatment	Other Treatments	TAU	Psychiatric symptoms	Depressive symptoms	N	NA	3	<4	2-3	3	EOT	Lower	2	M	1.9	0.9	140	2.7	1.3	30	30	0.812	0.4083	1.2157	0.0424
Andreoli 2016	2010-2019	Continental Europe	Specialist team	BPD	Αbandonment psychotherapy	Intensive community treatment	Other Treatments	TAU	Depressive symptoms	Depressive symptom severity	N	NA	3	<4	2-3	3	EOT	Lower	2	M	9.95	5.69	140	13.4	6.4	30	30	0.5903	0.191	0.9896	0.0415
Arnevik 2009/Antonsen 2014	2010-2019	Continental Europe	Specialist day service	Other PDs	Step-down treatment	Outpatient treatment	Other Treatments	ACTIVE	Depressive symptoms	Depressive symptom severity	N	NA	4.5	4-6	>3	12.5	7-12	Lower	2	M	17	7	58	19	12	46	46	0.2082	-0.1798	0.5962	0.0392
Arnevik 2009/Antonsen 2014	2010-2019	Continental Europe	Specialist day service	Other PDs	Step-down treatment	Outpatient treatment	Other Treatments	ACTIVE	Depressive symptoms	Depressive symptom severity	N	NA	4.5	4-6	>3	22.5	13-18	Lower	2	M	15.5	10.7	41	16.6	12.5	50	50	0.093	-0.3202	0.5062	0.0444
Arnevik 2009/Antonsen 2014	2010-2019	Continental Europe	Specialist day service	Other PDs	Step-down treatment	Outpatient treatment	Other Treatments	ACTIVE	Depressive symptoms	Depressive symptom severity	N	NA	4.5	4-6	>3	40.5	>18	Lower	2	M	14.7	11.3	36	12.2	10.3	47	47	-0.2305	-0.666	0.205	0.0494
Arnevik 2009/Antonsen 2014	2010-2019	Continental Europe	Specialist day service	Other PDs	Step-down treatment	Outpatient treatment	Other Treatments	ACTIVE	Depressive symptoms	Depressive symptom severity	N	NA	4.5	4-6	>3	76.5	>18	Lower	2	M	13	11.2	37	13.4	9.95	42	42	0.0375	-0.4045	0.4795	0.0508
Arnevik 2009/Antonsen 2014	2010-2019	Continental Europe	Specialist day service	Other PDs	Step-down treatment	Outpatient treatment	Other Treatments	ACTIVE	Psychiatric symptoms	Global symptom severity	N	NA	4.5	4-6	>3	12.5	7-12	Lower	2	M	1.4	0.7	58	1.4	0.7	46	46	0	-0.387	0.387	0.039
Arnevik 2009/Antonsen 2014	2010-2019	Continental Europe	Specialist day service	Other PDs	Step-down treatment	Outpatient treatment	Other Treatments	ACTIVE	Psychiatric symptoms	Global symptom severity	N	NA	4.5	4-6	>3	22.5	13-18	Lower	2	M	1.32	0.75	41	1.23	0.73	50	50	-0.1204	-0.5337	0.2929	0.0495
Arnevik 2009/Antonsen 2014	2010-2019	Continental Europe	Specialist day service	Other PDs	Step-down treatment	Outpatient treatment	Other Treatments	ACTIVE	Psychiatric symptoms	Global symptom severity	N	NA	4.5	4-6	>3	40.5	>18	Lower	2	M	1.19	0.75	36	1.06	0.79	47	47	-0.1666	-0.6014	0.2682	0.0492
Arnevik 2009/Antonsen 2014	2010-2019	Continental Europe	Specialist day service	Other PDs	Step-down treatment	Outpatient treatment	Other Treatments	ACTIVE	Psychiatric symptoms	Global symptom severity	N	NA	4.5	4-6	>3	76.5	>18	Lower	2	M	0.91	0.72	37	1.12	0.74	42	42	0.2846	-0.1595	0.7287	0.0514
Arnevik 2009/Antonsen 2014	2000-2009	Continental Europe	Specialist day service	Other PDs	Step-down treatment	Outpatient treatment	Other Treatments	ACTIVE	Personality functioning and pathology	PD symptom severity	N	NA	4.5	4-6	>3	40.5	>18	Lower	2	M	8.5	6.4	36	6	5.8	47	47	-0.4083	-0.8468	0.0302	0.0501
Arnevik 2009/Antonsen 2014	2000-2009	Continental Europe	Specialist day service	Other PDs	Step-down treatment	Outpatient treatment	Other Treatments	ACTIVE	Personality functioning and pathology	PD symptom severity	N	NA	4.5	4-6	>3	76.5	>18	Lower	2	M	5.9	6.5	37	5.6	5.6	42	42	-0.0492	-0.4912	0.3928	0.0509
Bamelis 2014	2010-2019	Continental Europe	Standalone outpatient intervention	Other PDs	Schema Therapy	Treatment as usual	Schema Therapy	TAU	Personality functioning and pathology	Recovery rate	N	NA	24	>12	<2	36	7-12	Higher	2	T								0.3741	0.1371	0.611	0.0146	145	134	3.13
Bateman 1999	1990-1999	Continental Europe	Specialist day service	BPD	Partial hospitalization treatment	Standard treatment in the general psychiatric services	MBT	TAU	Anxiety symptoms	Anxiety symptom severity	N	NA	18	>12	>3	18	EOT	Lower	2	M	109.3	14.66	19	126.5	12.01	19	19	1.2566	0.5608	1.9524	0.1269
Bateman 1999	1990-1999	Continental Europe	Specialist day service	BPD	Partial hospitalization treatment	Standard treatment in the general psychiatric services	MBT	TAU	Depressive symptoms	Depressive symptom severity	N	NA	18	>12	>3	18	EOT	Lower	2	M	20.6	7	19	35.2	7.4	19	19	1.9845	1.2077	2.7613	0.1593
Bateman 1999	1990-1999	Continental Europe	Specialist day service	BPD	Partial hospitalization treatment	Standard treatment in the general psychiatric services	MBT	TAU	Psychiatric symptoms	Global symptom severity	N	NA	18	>12	>3	18	EOT	Lower	2	M	2.1	0.82	19	2.4	0.7	19	19	0.3853	-0.2565	1.0271	0.1073
Bateman 2001/Bateman 2008	2000-2009	Continental Europe	Specialist day service	BPD	Partial hospitalization treatment	Standard treatment in the general psychiatric services	ΜΒΤ	TAU	Anxiety symptoms	Anxiety symptom severity	N	NA	18	>12	>3	24	<7	Lower	2	M	102.9	11.82	22	114.64	14.86	15	15	0.8755	0.1896	1.5614	0.1229
Bateman 2001/Bateman 2008	2000-2009	Continental Europe	Specialist day service	BPD	Partial hospitalization treatment	Standard treatment in the general psychiatric services	ΜΒΤ	TAU	Anxiety symptoms	Anxiety symptom severity	N	NA	18	>12	>3	30	7-12	Lower	2	M	82.2	12.31	22	99.76	16.11	15	15	1.2312	0.5175	1.9449	0.1335
Bateman 2001/Bateman 2008	2000-2009	Continental Europe	Specialist day service	BPD	Partial hospitalization treatment	Standard treatment in the general psychiatric services	ΜΒΤ	TAU	Anxiety symptoms	Anxiety symptom severity	N	NA	18	>12	>3	36	13-18	Lower	2	M	67.13	8.49	21	94.77	14.43	15	15	2.3875	1.5254	3.2496	0.1971
Bateman 2001/Bateman 2008	2000-2009	Continental Europe	Specialist day service	BPD	Partial hospitalization treatment	Standard treatment in the general psychiatric services	ΜΒΤ	TAU	Depressive symptoms	Depressive symptom severity	N	NA	18	>12	>3	24	<7	Lower	2	M	19	7.4	22	28.7	7.4	16	16	1.2833	0.5776	1.989	0.1306
Bateman 2001/Bateman 2008	2000-2009	Continental Europe	Specialist day service	BPD	Partial hospitalization treatment	Standard treatment in the general psychiatric services	ΜΒΤ	TAU	Depressive symptoms	Depressive symptom severity	N	NA	18	>12	>3	30	7-12	Lower	2	M	13.3	6	22	21.5	8	16	16	1.1628	0.4678	1.8578	0.1265
Bateman 2001/Bateman 2008	2000-2009	Continental Europe	Specialist day service	BPD	Partial hospitalization treatment	Standard treatment in the general psychiatric services	ΜΒΤ	TAU	Depressive symptoms	Depressive symptom severity	N	NA	18	>12	>3	36	13-18	Lower	2	M	11.9	3.3	22	20.4	10.5	16	16	1.1508	0.4568	1.8448	0.1261
Bateman 2001/Bateman 2008	2000-2009	Continental Europe	Specialist day service	BPD	Partial hospitalization treatment	Standard treatment in the general psychiatric services	ΜΒΤ	TAU	Psychiatric symptoms	Global symptom severity	N	NA	18	>12	>3	24	<7	Lower	2	M	1.6	0.7	21	2.3	0.6	15	15	1.036	0.3315	1.7405	0.1299
Bateman 2001/Bateman 2008	2000-2009	Continental Europe	Specialist day service	BPD	Partial hospitalization treatment	Standard treatment in the general psychiatric services	ΜΒΤ	TAU	Psychiatric symptoms	Global symptom severity	N	NA	18	>12	>3	30	7-12	Lower	2	M	1.1	0.7	21	2.2	0.6	15	15	1.628	0.8661	2.3899	0.1528
Bateman 2001/Bateman 2008	2000-2009	Continental Europe	Specialist day service	BPD	Partial hospitalization treatment	Standard treatment in the general psychiatric services	ΜΒΤ	TAU	Psychiatric symptoms	Global symptom severity	N	NA	18	>12	>3	36	13-18	Lower	2	M	0.8	0.6	21	2	0.5	15	15	2.0916	1.2716	2.9116	0.1778
Bateman 2001/Bateman 2008	2000-2009	Continental Europe	Specialist day service	BPD	MBT	Standard treatment in the general psychiatric services	MBT	TAU	BPD symptoms	BPD symptom severity	N	NA	36	>12	>3	96	>18	Lower	2	M	5.5	5.2	22	15.1	5.3	15	15	1.7924	1.0194	2.5654	0.1575
Bateman 2009	2000-2009	Continental Europe	Specialist team	BPD	MBT	Structured Clinical Management	MBT	ACTIVE	Depressive symptoms	Depressive symptom severity	N	NA	18	>12	2-3	18	EOT	Lower	2	M	14.8	8.55	71	18.68	8.76	63	63	0.446	0.1026	0.7894	0.0307
Bateman 2009	2000-2009	Continental Europe	Specialist team	BPD	MBT	Structured Clinical Management	MBT	ACTIVE	Psychiatric symptoms	Symptom distress	N	NA	18	>12	2-3	18	EOT	Lower	2	M	1.12	0.61	71	1.55	0.66	63	63	0.6744	0.3257	1.0231	0.0317
Berthoud 2017	2010-2019	Continental Europe	Standalone outpatient intervention	BPD	General psychiatric management augmented with motive-oriented therapeutic relationship	General psychiatric management	Psychodynamic Therapy	ACTIVE	Psychiatric symptoms	Global symptom severity	N	NA	2.5	<4	<2	2.5	EOT	Lower	2	M	77.25	25.23	20	91.13	26.31	24	24	0.5278	-0.0758	1.1314	0.0949
Berthoud 2017	2010-2019	Continental Europe	Standalone outpatient intervention	BPD	General psychiatric management augmented with motive-oriented therapeutic relationship	General psychiatric management	Psychodynamic Therapy	ACTIVE	BPD symptoms	BPD symptom severity	N	NA	2.5	<4	<2	2.5	EOT	Lower	2	M	1.71	0.87	18	1.78	1.04	16	16	0.0107	-0.6627	0.6841	0.1181
Blum 2008	2000-2009	North America	Standalone outpatient intervention	BPD	Systems Training for Emotional Predictability and Problem Solving	Usual Care	Cognitive/behavioural	TAU	BPD symptoms	BPD symptom severity	N	NA	5	4-6	2-3	5	EOT	Lower	2	M	9.8	7.07	50	13.4	5.65	32	32	0.5439	0.0924	0.9954	0.0531
Blum 2008	2000-2009	North America	Standalone outpatient intervention	BPD	Systems Training for Emotional Predictability and Problem Solving	Usual Care	Cognitive/behavioural	TAU	BPD symptoms	BPD symptom severity	N	NA	5	4-6	2-3	17	7-12	Lower	2	M	33	16.3	50	32.4	19.2	32	32	-0.034	-0.4777	0.4097	0.0513
Blum 2008	2000-2009	North America	Standalone outpatient intervention	BPD	Systems Training for Emotional Predictability and Problem Solving	Usual Care	Cognitive/behavioural	TAU	Depressive symptoms	Depressive symptom severity	N	NA	5	4-6	2-3	5	EOT	Lower	2	M	22	14.1	50	25.8	11.3	32	32	0.2876	-0.1583	0.7335	0.0518
Blum 2008	2000-2009	North America	Standalone outpatient intervention	BPD	Systems Training for Emotional Predictability and Problem Solving	Usual Care	Cognitive/behavioural	TAU	Depressive symptoms	Depressive symptom severity	N	NA	5	4-6	2-3	17	7-12	Lower	2	M	24	18.4	50	23.4	21.47	32	32	-0.0303	-0.474	0.4134	0.0513
Blum 2008	2000-2009	North America	Standalone outpatient intervention	BPD	Systems Training for Emotional Predictability and Problem Solving	Usual Care	Cognitive/behavioural	TAU	Psychiatric symptoms	Global symptom severity	N	NA	5	4-6	2-3	5	EOT	Lower	2	M	1.25	0.7	50	1.49	0.6	32	32	0.3586	-0.0885	0.8057	0.052
Blum 2008	2000-2009	North America	Standalone outpatient intervention	BPD	Systems Training for Emotional Predictability and Problem Solving	Usual Care	Cognitive/behavioural	TAU	Psychiatric symptoms	Global symptom severity	N	NA	5	4-6	2-3	17	7-12	Lower	2	M	4.4	1.4	50	4.9	0.11	32	32	0.3833	-0.0643	0.8309	0.0522
Borschmann 2013	2010-2019	Continental Europe	Generic mental health service	BPD	Joint crisis plans	Standard care	Other Treatments	ACTIVE	Anxiety symptoms	Anxiety symptom severity	N	NA	1	<4	<2	6	<7	Lower	2	M	14.57	3.83	37	12.94	4.55	36	36	-0.3839	-0.847	0.0792	0.0558
Borschmann 2013	2010-2019	Continental Europe	Generic mental health service	BPD	Joint crisis plans	Standard care	Other Treatments	ACTIVE	Depressive symptoms	Depressive symptom severity	N	NA	1	<4	<2	6	<7	Lower	2	M	10.2	4.96	35	10.47	3.54	34	34	0.0618	-0.4103	0.5339	0.058
Bos 2010	2010-2019	Continental Europe	Standalone outpatient intervention	BPD	Systems Training for Emotional Predictability and Problem Solving	Standard treatment	Cognitive/behavioural	TAU	Psychiatric symptoms	Global symptom severity	N	NA	6	4-6	<2	6	EOT	Lower	2	M	205.8	60.6	25	248.5	77.8	26	26	0.6014	0.0401	1.1627	0.0821
Bos 2010	2010-2019	Continental Europe	Standalone outpatient intervention	BPD	Systems Training for Emotional Predictability and Problem Solving	Standard treatment	Cognitive/behavioural	TAU	Psychiatric symptoms	Global symptom severity	N	NA	6	4-6	<2	12	<7	Lower	2	M	199.2	55.5	30	222.7	82.8	30	30	0.3291	-0.1804	0.8386	0.0676
Bos 2010	2010-2019	Continental Europe	Standalone outpatient intervention	BPD	Systems Training for Emotional Predictability and Problem Solving	Standard treatment	Cognitive/behavioural	TAU	BPD symptoms	BPD symptom severity	N	NA	6	4-6	<2	6	EOT	Lower	2	M	79.7	25.8	26	95.1	29.1	26	26	0.5516	-0.0022	1.1054	0.0799
Bos 2010	2010-2019	Continental Europe	Standalone outpatient intervention	BPD	Systems Training for Emotional Predictability and Problem Solving	Standard treatment	Cognitive/behavioural	TAU	BPD symptoms	BPD symptom severity	N	NA	6	4-6	<2	12	<7	Lower	2	M	78.2	23	30	88.6	36.7	30	30	0.3352	-0.1744	0.8448	0.0676
Bos 2011	2010-2019	Continental Europe	Standalone outpatient intervention	BPD	Systems Training for Emotional Predictability and Problem Solving	Standard treatment	Cognitive/behavioural	TAU	Psychiatric symptoms	Global symptom severity	N	NA	6	4-6	<2	6	EOT	Lower	2	M	188.5	55.6	51	233.4	81.5	59	59	0.6307	0.2468	1.0146	0.0384
Bos 2011	2010-2019	Continental Europe	Standalone outpatient intervention	BPD	Systems Training for Emotional Predictability and Problem Solving	Standard treatment	Cognitive/behavioural	TAU	Psychiatric symptoms	Global symptom severity	N	NA	6	4-6	<2	12	<7	Lower	2	M	188	58.1	53	216.7	84.2	66	66	0.3867	0.0219	0.7515	0.0347
Bos 2011	2010-2019	Continental Europe	Standalone outpatient intervention	BPD	Systems Training for Emotional Predictability and Problem Solving	Standard treatment	Cognitive/behavioural	TAU	BPD symptoms	BPD symptom severity	N	NA	6	4-6	<2	6	EOT	Lower	2	M	75.9	24.9	54	85.8	32.6	59	59	0.337	-0.0347	0.7087	0.036
Bos 2011	2010-2019	Continental Europe	Standalone outpatient intervention	BPD	Systems Training for Emotional Predictability and Problem Solving	Standard treatment	Cognitive/behavioural	TAU	BPD symptoms	BPD symptom severity	N	NA	6	4-6	<2	12	<7	Lower	2	M	74.1	25.3	55	81.5	35.6	65	65	0.2348	-0.1255	0.5951	0.0338
Clarke 2013	2010-2019	Continental Europe	Specialist team	Other PDs	Cognitive Analytic Therapy	Treatment as usual	Cognitive/behavioural	TAU	Psychiatric symptoms	Global symptom severity	N	NA	10	7-12	<2	10	EOT	Lower	2	M	1.32	0.79	21	1.97	0.72	17	17	0.8377	0.1711	1.5043	0.1161
Clarke 2014	2010-2019	Continental Europe	Specialist team	Other PDs	Acceptance and Commitment Therapy	Treatment as usual based on Cognitive Behavioural Therapy	Cognitive/behavioural	TAU	Psychiatric symptoms	Global symptom severity	N	NA	4	4-6	2-3	4	EOT	Lower	2	M	1.12	0.77	25	1.3	0.72	16	16	0.235	-0.3946	0.8646	0.1032
Clarke 2014	2010-2019	Continental Europe	Specialist team	Other PDs	Acceptance and Commitment Therapy	Treatment as usual based on Cognitive Behavioural Therapy	Cognitive/behavioural	TAU	Psychiatric symptoms	Global symptom severity	N	NA	4	4-6	2-3	10	<7	Lower	2	M	0.93	0.58	25	1.19	0.91	16	16	0.3517	-0.2804	0.9838	0.1041
Clarke 2014	2010-2019	Continental Europe	Specialist team	Other PDs	Acceptance and Commitment Therapy	Treatment as usual based on Cognitive Behavioural Therapy	Cognitive/behavioural	TAU	Depressive symptoms	Depressive symptom severity	N	NA	4	4-6	2-3	4	EOT	Lower	2	M	14.58	12.99	24	16.66	11.57	15	15	0.1634	-0.4827	0.8095	0.1087
Clarke 2014	2010-2019	Continental Europe	Specialist team	Other PDs	Acceptance and Commitment Therapy	Treatment as usual based on Cognitive Behavioural Therapy	Cognitive/behavioural	TAU	Depressive symptoms	Depressive symptom severity	N	NA	4	4-6	2-3	10	<7	Lower	2	M	14.29	11.69	24	20.6	15.89	15	15	0.4601	-0.193	1.1132	0.1112
Cottraux 2009	2000-2009	Continental Europe	Standalone outpatient intervention	BPD	Cognitive therapy	Rogerian supportive therapy	Cognitive/behavioural	ACTIVE	Psychiatric symptoms	Global symptom severity	N	NA	12	7-12	<2	12	EOT	Lower	2	M	3.35	1.42	20	3.78	1.35	18	18	0.3034	-0.337	0.9438	0.1068
Cottraux 2009	2000-2009	Continental Europe	Standalone outpatient intervention	BPD	Cognitive therapy	Rogerian supportive therapy	Cognitive/behavioural	ACTIVE	Psychiatric symptoms	Global symptom severity	N	NA	12	7-12	<2	24	7-12	Lower	2	M	2.2	1.03	10	3.18	1.4	11	11	0.7596	-0.1271	1.6463	0.2058
Cottraux 2009	2000-2009	Continental Europe	Standalone outpatient intervention	BPD	Cognitive therapy	Rogerian supportive therapy	Cognitive/behavioural	ACTIVE	Depressive symptoms	Depressive symptom severity	N	NA	12	7-12	<2	12	EOT	Lower	2	M	13.6	11.29	20	12.56	9.56	18	18	-0.0969	-0.7341	0.5403	0.1057
Cottraux 2009	2000-2009	Continental Europe	Standalone outpatient intervention	BPD	Cognitive therapy	Rogerian supportive therapy	Cognitive/behavioural	ACTIVE	Depressive symptoms	Depressive symptom severity	N	NA	12	7-12	<2	24	7-12	Lower	2	M	8.2	7.08	10	16.18	12.63	11	11	0.7382	-0.1468	1.6232	0.205
Cottraux 2009	2000-2009	Continental Europe	Standalone outpatient intervention	BPD	Cognitive therapy	Rogerian supportive therapy	Cognitive/behavioural	ACTIVE	Anxiety symptoms	Anxiety symptom severity	N	NA	12	7-12	<2	12	EOT	Lower	2	M	12.5	7.8	20	18.44	14.25	18	18	0.514	-0.1332	1.1612	0.1092
Cottraux 2009	2000-2009	Continental Europe	Standalone outpatient intervention	BPD	Cognitive therapy	Rogerian supportive therapy	Cognitive/behavioural	ACTIVE	Anxiety symptoms	Anxiety symptom severity	N	NA	12	7-12	<2	24	7-12	Lower	2	M	9.91	6.11	10	21.73	15.54	11	11	0.943	0.0404	1.8456	0.2139
Davidson 2006/Davidson 2010	2000-2009	Continental Europe	Generic mental health service	BPD	Cognitive behaviour therapy	Treatment as usual	Cognitive/behavioural	TAU	Depressive symptoms	Depressive symptom severity	N	NA	12	7-12	<2	12	EOT	Lower	2	M	29.6	14.8	52	31.3	16.6	47	47	0.1076	-0.2872	0.5024	0.0406
Davidson 2006/Davidson 2010	2000-2009	Continental Europe	Generic mental health service	BPD	Cognitive behaviour therapy	Treatment as usual	Cognitive/behavioural	TAU	Depressive symptoms	Depressive symptom severity	N	NA	12	7-12	<2	24	7-12	Lower	2	M	26.5	15.3	53	28.8	15.7	48	48	0.1473	-0.2438	0.5384	0.0398
Davidson 2006/Davidson 2010	2000-2009	Continental Europe	Generic mental health service	BPD	Cognitive behaviour therapy	Treatment as usual	Cognitive/behavioural	TAU	Anxiety symptoms	Anxiety symptom severity	N	NA	12	7-12	<2	12	EOT	Lower	2	M	108.9	18.03	52	109.7	19.12	47	47	0.0428	-0.3517	0.4373	0.0405
Davidson 2006/Davidson 2010	2000-2009	Continental Europe	Generic mental health service	BPD	Cognitive behaviour therapy	Treatment as usual	Cognitive/behavioural	TAU	Anxiety symptoms	Anxiety symptom severity	N	NA	12	7-12	<2	24	7-12	Lower	2	M	104.6	18.68	53	108.9	19.11	48	48	0.226	-0.1658	0.6178	0.04
Davidson 2006/Davidson 2010	2000-2009	Continental Europe	Generic mental health service	BPD	Cognitive behaviour therapy	Treatment as usual	Cognitive/behavioural	TAU	Psychiatric symptoms	Global symptom severity	N	NA	12	7-12	<2	12	EOT	Lower	2	M	1.97	0.91	52	2	0.93	47	47	0.0324	-0.3621	0.4269	0.0405
Davidson 2006/Davidson 2010	2000-2009	Continental Europe	Generic mental health service	BPD	Cognitive behaviour therapy	Treatment as usual	Cognitive/behavioural	TAU	Psychiatric symptoms	Global symptom severity	N	NA	12	7-12	<2	24	7-12	Lower	2	M	1.81	1	53	1.93	1	48	48	0.1191	-0.2718	0.505	0.0398
Davidson 2006/Davidson 2010	2010-2019	Continental Europe	Generic mental health service	BPD	Cognitive behaviour therapy	Treatment as usual	Cognitive/behavioural	TAU	Depressive symptoms	Depressive symptom severity	N	NA	12	7-12	<2	72	>18	Lower	2	M	26.5	16.5	43	26.2	17.5	33	33	-0.0175	-0.4711	0.4361	0.0536
Davidson 2006/Davidson 2010	2010-2019	Continental Europe	Generic mental health service	BPD	Cognitive behaviour therapy	Treatment as usual	Cognitive/behavioural	TAU	Psychiatric symptoms	Global symptom severity	N	NA	12	7-12	<2	72	>18	Lower	2	M	1.75	1.02	43	1.68	1.09	33	33	-0.0659	-0.5196	0.3878	0.0536
Davidson 2006/Davidson 2010	2010-2019	Continental Europe	Generic mental health service	BPD	Cognitive behaviour therapy	Treatment as usual	Cognitive/behavioural	TAU	Anxiety symptoms	Anxiety symptom severity	N	NA	12	7-12	<2	72	>18	Lower	2	M	100.8	18.95	43	104.7	18.81	33	33	0.2044	-0.2504	0.6591	0.0538
Davidson 2006/Davidson 2010	2010-2019	Continental Europe	Generic mental health service	BPD	Cognitive behaviour therapy	Treatment as usual	Cognitive/behavioural	TAU	Personality functioning and pathology	Recovery rate	N	NA	12	7-12	<2	72	>18	Higher	2	EVENT								0.0944	-0.4074	0.5962	0.0655										24	43	17	33
De Saeger 2014	2010-2019	Continental Europe	Specialist team	Other PDs	Therapeutic assessment	Goal-focused pretreatment intervention	Other Treatments	ACTIVE	Psychiatric symptoms	Global symptom severity	N	NA	1	<4	<2	1	EOT	Lower	2	M	1.26	0.66	37	1.18	0.63	37	37	-0.1227	-0.5788	0.3334	0.0542
Doering 2010	2010-2019	Continental Europe	Standalone outpatient intervention	BPD	Transference-focused psychotherapy	Treatment by community psychotherapists	Other Treatments	TAU	BPD symptoms	BPD symptom severity	N	NA	12	7-12	2-3	12	EOT	Lower	2	M	4.79	1.54	52	5.63	1.47	52	52	0.5539	0.1622	0.9456	0.04
Doering 2010	2010-2019	Continental Europe	Standalone outpatient intervention	BPD	Transference-focused psychotherapy	Treatment by community psychotherapists	Other Treatments	TAU	Depressive symptoms	Depressive symptom severity	N	NA	12	7-12	2-3	12	EOT	Lower	2	M	21.67	13.25	52	20.02	13.22	52	52	-0.1238	-0.5086	0.261	0.0385
Doering 2010	2010-2019	Continental Europe	Standalone outpatient intervention	BPD	Transference-focused psychotherapy	Treatment by community psychotherapists	Other Treatments	TAU	Anxiety symptoms	Anxiety symptom severity	N	NA	12	7-12	2-3	12	EOT	Lower	2	M	108.69	17.04	52	106.06	18.13	52	52	-0.1484	-0.5333	0.2365	0.0386
Doering 2010	2010-2019	Continental Europe	Standalone outpatient intervention	BPD	Transference-focused psychotherapy	Treatment by community psychotherapists	Other Treatments	TAU	Psychiatric symptoms	Global symptom severity	N	NA	12	7-12	2-3	12	EOT	Lower	2	M	1.33	0.8	52	1.27	0.76	52	52	-0.0763	-0.4608	0.3082	0.0385
Emmelkamp 2006	2000-2009	Continental Europe	Standalone outpatient intervention	Other PDs	Cognitive behavioural therapy	Waiting list	Cognitive/behavioural	WL	Anxiety symptoms	Anxiety symptom severity	N	NA	6	4-6	<2	6	EOT	Lower	3	M	85.8	23.3	18	85.3	26.6	8	16	-0.0199	-0.8528	0.813	0.1806
Emmelkamp 2006	2000-2009	Continental Europe	Standalone outpatient intervention	Other PDs	Brief dynamic therapy	Waiting list	Psychodynamic Therapy	WL	Anxiety symptoms	Anxiety symptom severity	N	NA	6	4-6	<2	6	EOT	Lower	3	M	90	23	22	85.3	26.6	8	16	-0.1909	-1.0015	0.6197	0.1711
Evans 1999	1990-1999	Continental Europe	Standalone outpatient intervention	BPD	Manual-assisted cognitive-behaviour therapy	Standard psychiatric treatment	Cognitive/behavioural	TAU	Anxiety symptoms	Anxiety symptom severity	N	NA	6	4-6	<2	6	EOT	Lower	2	M	9.7	4.7	18	12.4	3.5	14	14	0.6234	-0.0915	1.3383	0.1334
Evans 1999	1990-1999	Continental Europe	Standalone outpatient intervention	BPD	Manual-assisted cognitive-behaviour therapy	Standard psychiatric treatment	Cognitive/behavioural	TAU	Depressive symptoms	Depressive symptom severity	N	NA	6	4-6	<2	6	EOT	Lower	2	M	5.7	5.5	18	10.1	4.1	14	14	0.8678	0.1377	1.5979	0.1394
Farrell 2009	2000-2009	North America	Standalone outpatient intervention	BPD	Schema Therapy	Treatment as usual	Schema Therapy	TAU	BPD symptoms	BPD symptom severity	N	NA	8	7-12	<2	8	EOT	Lower	2	M	18.81	9.47	16	32.75	5.9	12	12	1.6601	0.7945	2.5257	0.198
Farrell 2009	2000-2009	North America	Standalone outpatient intervention	BPD	Schema Therapy	Treatment as usual	Schema Therapy	TAU	BPD symptoms	BPD symptom severity	N	NA	8	7-12	<2	14	<7	Lower	2	M	15.75	9.1	16	33.08	4.56	12	12	2.237	1.2865	3.1875	0.2406
Farrell 2009	2000-2009	North America	Standalone outpatient intervention	BPD	Schema Therapy	Treatment as usual	Schema Therapy	TAU	Psychiatric symptoms	Global symptom severity	N	NA	8	7-12	<2	8	EOT	Lower	2	M	1.26	0.6	16	2.01	0.79	12	12	1.0602	0.26186	1.8585	0.1671
Farrell 2009	2000-2009	North America	Standalone outpatient intervention	BPD	Schema Therapy	Treatment as usual	Schema Therapy	TAU	Psychiatric symptoms	Global symptom severity	N	NA	8	7-12	<2	14	<7	Lower	2	M	0.96	0.47	16	1.93	0.72	12	12	1.5993	0.7416	2.457	0.1943
Feigenbaum 2012	2010-2019	Continental Europe	Specialist team	Other PDs	DBT	Standard care	DBT	TAU	Psychiatric symptoms	Global symptom severity	N	NA	12	7-12	>3	12	EOT	Lower	2	M	2.34	0.87	25	2.19	0.86	16	16	-0.1698	-0.7984	0.4588	0.1029
Feigenbaum 2012	2010-2019	Continental Europe	Specialist team	Other PDs	DBT	Standard care	DBT	TAU	Depressive symptoms	Depressive symptom severity	N	NA	12	7-12	>3	12	EOT	Lower	2	M	32.2	12.8	25	28.1	13.7	16	16	-0.3057	-0.9367	0.3253	0.1037
Gratz 2006	2000-2009	North America	Standalone outpatient intervention	BPD	Emotion regulation group intervention	Outpatient treatment	Cognitive/behavioural	TAU	BPD symptoms	BPD symptom severity	N	NA	4	4-6	<2	4	EOT	Lower	2	M	25.83	5.72	12	34.7	10.81	10	10	1.0157	0.1244	1.907	0.2087
Gratz 2006	2000-2009	North America	Standalone outpatient intervention	BPD	Emotion regulation group intervention	Outpatient treatment	Cognitive/behavioural	TAU	Depressive symptoms	Depressive symptom severity	N	NA	4	4-6	<2	4	EOT	Lower	2	M	9	6.52	12	23.2	15.32	10	10	1.2028	0.2914	2.1142	0.2189
Gratz 2006	2000-2009	North America	Standalone outpatient intervention	BPD	Emotion regulation group intervention	Outpatient treatment	Cognitive/behavioural	TAU	Anxiety symptoms	Anxiety symptom severity	N	NA	4	4-6	<2	4	EOT	Lower	2	M	6.33	6.49	12	14	9.98	10	10	0.8949	0.015	1.7748	0.203
Gratz 2014	2010-2019	North America	Standalone outpatient intervention	BPD	Emotion regulation group intervention	Outpatient treatment	Cognitive/behavioural	TAU	BPD symptoms	BPD symptom severity	N	NA	3.5	<4	<2	3.5	EOT	Lower	2	M	4.35	4.04	31	12.03	4.04	30	30	1.8767	1.2743	2.479	0.0952
Gratz 2014	2010-2019	North America	Standalone outpatient intervention	BPD	Emotion regulation group intervention	Outpatient treatment	Cognitive/behavioural	TAU	Depressive symptoms	Depressive symptom severity	N	NA	3.5	<4	<2	3.5	EOT	Lower	2	M	19.98	8.26	31	28.81	8.26	30	30	1.0554	0.5196	1.5912	0.075
Gratz 2014	2010-2019	North America	Standalone outpatient intervention	BPD	Emotion regulation group intervention	Outpatient treatment	Cognitive/behavioural	TAU	Anxiety symptoms	Anxiety symptom severity	N	NA	3.5	<4	<2	3.5	EOT	Lower	2	M	10.78	5.65	31	20.66	5.65	30	30	1.7263	1.1382	2.3144	0.0907
Gregory 2008/Gregory 2010	2000-2009	North America	Standalone outpatient intervention	BPD	Dynamic deconstructive psychotherapy	Treatment as usual	Psychodynamic Therapy	TAU	BPD symptoms	BPD symptom severity	N	NA	12	7-12	<2	12	EOT	Lower	2	M	33.6	12.4	10	38.4	8.62	9	9	0.425	-0.4856	1.3356	0.2163
Gregory 2008/Gregory 2010	2010-2019	North America	Standalone outpatient intervention	BPD	Dynamic deconstructive psychotherapy	Treatment as usual	Psychodynamic Therapy	TAU	BPD symptoms	BPD symptom severity	N	NA	12	7-12	<2	30	13-18	Lower	2	M	31.5	12.1	8	38.1	9.5	8	8	0.5736	-0.4263	1.5735	0.2615
Gregory 2008/Gregory 2010	2000-2009	North America	Standalone outpatient intervention	BPD	Dynamic deconstructive psychotherapy	Treatment as usual	Psychodynamic Therapy	TAU	Depressive symptoms	Depressive symptom severity	N	NA	12	7-12	<2	12	EOT	Lower	2	M	21	11.4	10	25.9	6.42	9	9	0.4984	-0.416	1.4128	0.2183
Gregory 2008/Gregory 2010	2010-2019	North America	Standalone outpatient intervention	BPD	Dynamic deconstructive psychotherapy	Treatment as usual	Psychodynamic Therapy	TAU	Depressive symptoms	Depressive symptom severity	N	NA	12	7-12	<2	30	13-18	Lower	2	M	16	11.5	8	23.8	10.6	8	8	0.6668	-0.3401	1.6737	0.2655
Haeyen 2018	2010-2019	Continental Europe	Standalone outpatient intervention	Other PDs	Art therapy	Waiting list	Other Treatments	WL	Psychiatric symptoms	Global symptom severity	N	NA	2.5	<4	<2	10	EOT	Lower	2	M	67.74	18.39	28	90.34	17.96	29	29	1.2266	0.6606	1.7926	0.0838
Haeyen 2018	2010-2019	Continental Europe	Standalone outpatient intervention	Other PDs	Art therapy	Waiting list	Other Treatments	WL	Psychiatric symptoms	Global symptom severity	N	NA	2.5	<4	<2	15	<7	Lower	2	M	67.52	19.61	28	93.28	18.11	29	29	1.3471	0.7719	1.9223	0.0866
Harned 2014	2010-2019	North America	Standalone outpatient intervention	BPD	DBT with DBT prolonged exposure	DBT	DBT	ACTIVE	Anxiety symptoms	Anxiety symptom severity	N	NA	12	7-12	>3	12	EOT	Lower	2	M	8.4	6.9	5	16.8	9.2	5	5	0.933	-0.3723	2.2383	0.4534
Harned 2014	2010-2019	North America	Standalone outpatient intervention	BPD	DBT with DBT prolonged exposure	DBT	DBT	ACTIVE	Anxiety symptoms	Anxiety symptom severity	N	NA	12	7-12	>3	15	<7	Lower	2	M	11.2	13.6	5	15.8	7.7	5	5	0.376	-0.8745	1.6265	0.4087
Harned 2014	2010-2019	North America	Standalone outpatient intervention	BPD	DBT with DBT prolonged exposure	DBT	DBT	ACTIVE	Depressive symptoms	Depressive symptom severity	N	NA	12	7-12	>3	12	EOT	Lower	2	M	8.2	4.9	5	15	7.2	5	5	0.9973	-0.3171	2.3117	0.461
Harned 2014	2010-2019	North America	Standalone outpatient intervention	BPD	DBT with DBT prolonged exposure	DBT	DBT	ACTIVE	Depressive symptoms	Depressive symptom severity	N	NA	12	7-12	>3	15	<7	Lower	2	M	9.4	8.9	5	17.4	3.5	5	5	1.0685	-0.2566	2.3936	0.47
Harned 2014	2010-2019	North America	Standalone outpatient intervention	BPD	DBT with DBT prolonged exposure	DBT	DBT	ACTIVE	Psychiatric symptoms	Global symptom severity	N	NA	12	7-12	>3	12	EOT	Lower	2	M	0.6	0.4	5	1.3	0.5	5	5	1.3964	0.0139	2.7789	0.5195
Harned 2014	2010-2019	North America	Standalone outpatient intervention	BPD	DBT with DBT prolonged exposure	DBT	DBT	ACTIVE	Psychiatric symptoms	Global symptom severity	N	NA	12	7-12	>3	15	<7	Lower	2	M	1.1	1	5	1.7	0.8	5	5	0.5985	-0.6686	1.8656	0.422
Hellerstein 1998	1990-1999	North America	Standalone outpatient intervention	Other PDs	Short-Term Dynamic Psychotherapy	Brief Supportive Psychotherapy	Psychodynamic Therapy	ACTIVE	Psychiatric symptoms	Global symptom severity	N	NA	10	7-12	<2	10	EOT	Lower	2	M	0.77	0.45	14	0.53	0.41	12	12	-0.5379	-1.3227	0.2469	0.1607
Hellerstein 1998	1990-1999	North America	Standalone outpatient intervention	Other PDs	Short-Term Dynamic Psychotherapy	Brief Supportive Psychotherapy	Psychodynamic Therapy	ACTIVE	Psychiatric symptoms	Global symptom severity	N	NA	10	7-12	<2	16	<7	Lower	2	M	0.83	0.6	14	0.61	0.52	10	10	-0.3736	-1.192	0.4448	0.1745
Jorgensen 2013/Jorgensen2014	2010-2019	Continental Europe	Standalone outpatient intervention	BPD	ΜΒΤ	Supportive group therapy	MBT	ACTIVE	Depressive symptoms	Depressive symptom severity	N	NA	24	>12	2-3	24	EOT	Lower	2	M	18.8	11.5	42	22.8	13.7	24	24	0.3204	-0.1841	0.8249	0.0663
Jorgensen 2013/Jorgensen2014	2010-2019	Continental Europe	Standalone outpatient intervention	BPD	ΜΒΤ	Supportive group therapy	MBT	ACTIVE	Anxiety symptoms	Anxiety symptom severity	N	NA	24	>12	2-3	24	EOT	Lower	2	M	96.6	19.77	42	101.9	24.33	24	24	0.2434	-0.2598	0.7466	0.0659
Jorgensen 2013/Jorgensen2014	2010-2019	Continental Europe	Standalone outpatient intervention	BPD	ΜΒΤ	Supportive group therapy	MBT	ACTIVE	BPD symptoms	BPD symptom severity	N	NA	24	>12	2-3	24	EOT	Lower	2	M	2.8	2.5	42	3.6	2.1	24	24	0.3344	-0.1704	0.8392	0.0663
Jorgensen 2013/Jorgensen2014	2010-2019	Continental Europe	Standalone outpatient intervention	BPD	ΜΒΤ	Supportive group therapy	MBT	ACTIVE	Psychiatric symptoms	Global symptom severity	N	NA	24	>12	2-3	24	EOT	Lower	2	M	1.2	0.8	42	1.4	0.8	24	24	0.2471	-0.2562	0.7504	0.0659
Jorgensen 2013/Jorgensen2014	2010-2019	Continental Europe	Standalone outpatient intervention	BPD	ΜΒΤ	Supportive group therapy	MBT	ACTIVE	Psychiatric symptoms	Global symptom severity	N	NA	24	>12	2-3	30	<7	Lower	2	M	1.1	0.7	38	1.3	0.8	15	15	0.2704	-0.3295	0.8703	0.0937
Jorgensen 2013/Jorgensen2014	2010-2019	Continental Europe	Standalone outpatient intervention	BPD	ΜΒΤ	Supportive group therapy	MBT	ACTIVE	Psychiatric symptoms	Global symptom severity	N	NA	24	>12	2-3	42	13-18	Lower	2	M	1	0.7	40	1.3	0.9	16	16	0.3888	-0.1954	0.973	0.0889
Jorgensen 2013/Jorgensen2014	2010-2019	Continental Europe	Standalone outpatient intervention	BPD	ΜΒΤ	Supportive group therapy	MBT	ACTIVE	Depressive symptoms	Depressive symptom severity	N	NA	24	>12	2-3	30	<7	Lower	2	M	17.8	14	38	23.2	13.9	15	15	0.3808	-0.2212	0.9828	0.0944
Jorgensen 2013/Jorgensen2014	2010-2019	Continental Europe	Standalone outpatient intervention	BPD	ΜΒΤ	Supportive group therapy	MBT	ACTIVE	Depressive symptoms	Depressive symptom severity	N	NA	24	>12	2-3	42	13-18	Lower	2	M	17.5	13.5	40	22.2	15.8	16	16	0.3269	-0.256	0.9098	0.0885
Jorgensen 2013/Jorgensen2014	2010-2019	Continental Europe	Standalone outpatient intervention	BPD	ΜΒΤ	Supportive group therapy	MBT	ACTIVE	Anxiety symptoms	Anxiety symptom severity	N	NA	24	>12	2-3	30	<7	Lower	2	M	94.4	24	38	110.1	17.27	15	15	0.6919	0.0799	1.3039	0.0976
Jorgensen 2013/Jorgensen2014	2010-2019	Continental Europe	Standalone outpatient intervention	BPD	ΜΒΤ	Supportive group therapy	MBT	ACTIVE	Anxiety symptoms	Anxiety symptom severity	N	NA	24	>12	2-3	42	13-18	Lower	2	M	96.6	20.12	40	108.3	18.93	16	16	0.5828	-0.0069	1.1725	0.0906
Jorgensen 2013/Jorgensen2014	2010-2019	Continental Europe	Standalone outpatient intervention	BPD	ΜΒΤ	Supportive group therapy	MBT	ACTIVE	BPD symptoms	Number of BPD criteria met	N	NA	24	>12	2-3	42	13-18	Lower	2	M	2.2	2.4	40	2.5	2.7	16	16	0.1189	-0.4613	0.6991	0.0876
Jorgensen 2013/Jorgensen2014	2010-2019	Continental Europe	Standalone outpatient intervention	BPD	ΜΒΤ	Supportive group therapy	MBT	ACTIVE	Personality functioning and pathology	Recovery rate	N	NA	24	>12	2-3	42	13-18	Higher	2	EVENT								-0.0813	-0.8899	0.7274	0.1702										31	40	12	15
Khabir 2018	2010-2019	Asia	Standalone outpatient intervention	BPD	MBT	Medication	MBT	NO INTERVENTION	BPD symptoms	BPD symptom severity	N	NA	3	<4	>3	3	EOT	Lower	3	M	69	24.23	12	111.83	41.27	6	12	1.3334	0.261	2.4058	0.3044
Khabir 2018	2010-2019	Asia	Standalone outpatient intervention	BPD	MBT	Medication	MBT	NO INTERVENTION	BPD symptoms	BPD symptom severity	N	NA	3	<4	>3	5	<7	Lower	3	M	75.41	21.02	12	150.41	53.89	6	12	2.0523	0.8649	3.2397	0.379
Khabir 2018	2010-2019	Asia	Standalone outpatient intervention	BPD	DBT	Medication	DBT	NO INTERVENTION	BPD symptoms	BPD symptom severity	N	NA	3	<4	>3	3	EOT	Lower	3	M	57.75	23.93	12	111.83	41.27	6	12	1.6926	0.5674	2.8178	0.3377
Khabir 2018	2010-2019	Asia	Standalone outpatient intervention	BPD	DBT	Medication	DBT	NO INTERVENTION	BPD symptoms	BPD symptom severity	N	NA	3	<4	>3	5	<7	Lower	3	M	65.33	24.88	12	150.41	53.89	6	12	2.2192	1.0002	3.4382	0.4008
Koons 2001	2000-2009	North America	Specialist day service	BPD	DBT	Standard care	DBT	TAU	Depressive symptoms	Depressive symptom severity	N	NA	6	4-6	2-3	6	EOT	Lower	2	M	13.4	7.5	10	29.3	17.7	10	10	1.1203	0.1775	2.0631	0.2342
Koons 2001	2000-2009	North America	Specialist day service	BPD	DBT	Standard care	DBT	TAU	Anxiety symptoms	Anxiety symptom severity	N	NA	6	4-6	2-3	6	EOT	Lower	2	M	19.1	7.5	10	32.2	12.4	10	10	1.2244	0.2693	2.1795	0.2409
Koons 2001	2000-2009	North America	Specialist day service	BPD	DBT	Standard care	DBT	TAU	BPD symptoms	BPD symptom severity	N	NA	6	4-6	2-3	6	EOT	Lower	2	M	3.6	1.6	10	4.2	2.3	10	10	0.2901	-0.591	1.1712	0.2023
Kramer 2014	2010-2019	Continental Europe	Standalone outpatient intervention	BPD	Motive-Oriented Therapeutic Relationship	General psychiatric management	Psychodynamic Therapy	ACTIVE	Psychiatric symptoms	Global symptom severity	N	NA	3	<4	<2	3	EOT	Lower	2	M	98.14	23.66	36	94.5	26.38	38	38	-0.1435	-0.5999	0.3129	0.0542
Kramer 2014	2010-2019	Continental Europe	Standalone outpatient intervention	BPD	Motive-Oriented Therapeutic Relationship	General psychiatric management	Psychodynamic Therapy	ACTIVE	BPD symptoms	BPD symptom severity	N	NA	3	<4	<2	3	EOT	Lower	2	M	1.58	0.99	36	1.51	0.97	38	38	-0.0707	-0.5267	0.3853	0.0541
Kramer 2016	2010-2019	Continental Europe	Standalone outpatient intervention	BPD	Dialectical Behaviour-informed Skills Group Training	Treatment as usual	DBT	TAU	Psychiatric symptoms	Global symptom severity	N	NA	5	4-6	<2	5	EOT	Lower	2	M	84.14	24.21	21	91.8	17.63	20	20	0.3533	-0.2638	0.9704	0.0992
Laurenssen 2018	2010-2019	Continental Europe	Specialist day service	BPD	Day hospital mentalization-based treatment	Specialist treatment as usual	MBT	ACTIVE	Psychiatric symptoms	BPD symptom severity	N	NA	18	>12	>3	18	EOT	Lower	2	M	1.48	1.1	54	1.31	0.73	41	41	-0.1759	-0.5827	0.2309	0.0431
Laurenssen 2018	2010-2019	Continental Europe	Specialist day service	BPD	Day hospital mentalization-based treatment	Specialist treatment as usual	MBT	ACTIVE	Depressive symptoms	Depressive Symptoms	N	NA	18	>12	>3	18	EOT	Lower	2	M	22.5	16.57	54	21.11	9.1	41	41	-0.0995	-0.5057	0.3067	0.043
Laurenssen 2018	2010-2019	Continental Europe	Specialist day service	BPD	Day hospital mentalization-based treatment	Specialist treatment as usual	MBT	ACTIVE	BPD symptoms	BPD symptom severity	N	NA	18	>12	>3	18	EOT	Lower	2	M	20.63	11.45	54	21.39	10.43	41	41	0.0684	-0.3377	0.4745	0.0429
Leppanen 2016	2010-2019	Continental Europe	Standalone outpatient intervention	BPD	Community treatment by experts	Treatment as usual	Other Treatments	TAU	BPD symptoms	BPD symptom severity	N	NA	12	7-12	<2	12	EOT	Lower	2	M	17.54	10.14	19	21.48	11.41	32	32	0.3539	-0.2179	0.9257	0.0851
McMain 2012	2010-2019	North America	Standalone outpatient intervention	BPD	DBT	General psychiatric management	DBT	ACTIVE	BPD symptoms	BPD symptom severity	N	NA	12	7-12	>3	12	EOT	Lower	2	M	7.93	6.11	90	8.16	5.79	90	90	0.0385	-0.2537	0.3307	0.0222
McMain 2012	2010-2019	North America	Standalone outpatient intervention	BPD	DBT	General psychiatric management	DBT	ACTIVE	BPD symptoms	BPD symptom severity	N	NA	12	7-12	>3	18	<7	Lower	2	M	6.92	5.54	90	8.35	5.98	90	90	0.247	-0.0463	0.5403	0.0224
McMain 2012	2010-2019	North America	Standalone outpatient intervention	BPD	DBT	General psychiatric management	DBT	ACTIVE	BPD symptoms	BPD symptom severity	N	NA	12	7-12	>3	24	7-12	Lower	2	M	8.17	6.1	90	8.09	5.89	90	90	-0.0133	-0.3054	0.2789	0.0222
McMain 2012	2010-2019	North America	Standalone outpatient intervention	BPD	DBT	General psychiatric management	DBT	ACTIVE	BPD symptoms	BPD symptom severity	N	NA	12	7-12	>3	30	13-18	Lower	2	M	6.66	5.24	90	7.82	7	90	90	0.1868	-0.106	0.4796	0.0223
McMain 2012	2010-2019	North America	Standalone outpatient intervention	BPD	DBT	General psychiatric management	DBT	ACTIVE	BPD symptoms	BPD symptom severity	N	NA	12	7-12	>3	36	>18	Lower	2	M	8.29	6.35	90	6.66	5.49	90	90	-0.2735	-0.567	0.02	0.0224
McMain 2012	2010-2019	North America	Standalone outpatient intervention	BPD	DBT	General psychiatric management	DBT	ACTIVE	Depressive symptoms	Depressive symptom severity	N	NA	12	7-12	>3	12	EOT	Lower	2	M	22.48	16.2	90	25.19	15.05	90	90	0.1726	-0.1201	0.4653	0.0223
McMain 2012	2010-2019	North America	Standalone outpatient intervention	BPD	DBT	General psychiatric management	DBT	ACTIVE	Depressive symptoms	Depressive symptom severity	N	NA	12	7-12	>3	18	<7	Lower	2	M	21	16.68	90	23.05	14.94	90	90	0.1289	-0.1636	0.4214	0.0223
McMain 2012	2010-2019	North America	Standalone outpatient intervention	BPD	DBT	General psychiatric management	DBT	ACTIVE	Depressive symptoms	Depressive symptom severity	N	NA	12	7-12	>3	24	7-12	Lower	2	M	22.24	16.4	90	21.67	14.82	90	90	-0.0363	-0.3285	0.2559	0.0222
McMain 2012	2010-2019	North America	Standalone outpatient intervention	BPD	DBT	General psychiatric management	DBT	ACTIVE	Depressive symptoms	Depressive symptom severity	N	NA	12	7-12	>3	30	13-18	Lower	2	M	20.76	16.82	90	19.31	15.33	90	90	-0.0897	-0.382	0.2026	0.382
McMain 2012	2010-2019	North America	Standalone outpatient intervention	BPD	DBT	General psychiatric management	DBT	ACTIVE	Depressive symptoms	Depressive symptom severity	N	NA	12	7-12	>3	36	>18	Lower	2	M	24.45	18.65	90	18.05	13.77	90	90	-0.3888	-0.6837	-0.0939	0.0226
McMain 2012	2010-2019	North America	Standalone outpatient intervention	BPD	DBT	General psychiatric management	DBT	ACTIVE	Psychiatric symptoms	Global symptom severity	N	NA	12	7-12	>3	12	EOT	Lower	2	M	1.35	0.89	90	1.37	0.82	90	90	0.0233	-0.2689	0.3155	0.0222
McMain 2012	2010-2019	North America	Standalone outpatient intervention	BPD	DBT	General psychiatric management	DBT	ACTIVE	Psychiatric symptoms	Global symptom severity	N	NA	12	7-12	>3	18	<7	Lower	2	M	1.23	0.91	90	1.31	0.85	90	90	0.0905	-0.2018	0.3828	0.0222
McMain 2012	2010-2019	North America	Standalone outpatient intervention	BPD	DBT	General psychiatric management	DBT	ACTIVE	Psychiatric symptoms	Global symptom severity	N	NA	12	7-12	>3	24	7-12	Lower	2	M	1.2	0.85	90	1.2	0.85	90	90	0	-0.2922	0.2922	0.0222
McMain 2012	2010-2019	North America	Standalone outpatient intervention	BPD	DBT	General psychiatric management	DBT	ACTIVE	Psychiatric symptoms	Global symptom severity	N	NA	12	7-12	>3	30	13-18	Lower	2	M	1.24	0.84	90	1.16	0.83	90	90	-0.0954	-0.3877	0.1969	0.0222
McMain 2012	2010-2019	North America	Standalone outpatient intervention	BPD	DBT	General psychiatric management	DBT	ACTIVE	Psychiatric symptoms	Global symptom severity	N	NA	12	7-12	>3	36	>18	Lower	2	M	1.26	0.95	90	1.03	0.8	90	90	-0.2608	-0.5542	0.0326	0.0224
McMain 2017	2010-2019	North America	Standalone outpatient intervention	BPD	Brief dialectical behaviour therapy skills training	Waiting list	DBT	WL	BPD symptoms	BPD symptom severity	N	NA	5	4-6	2-3	5	EOT	Lower	2	M	33.72	18.7	42	48.48	22.21	42	42	0.7123	0.2712	1.1534	0.0507
McMain 2017	2010-2019	North America	Standalone outpatient intervention	BPD	Brief dialectical behaviour therapy skills training	Waiting list	DBT	WL	BPD symptoms	BPD symptom severity	N	NA	5	4-6	2-3	8	<7	Lower	2	M	41.08	22.41	42	45.99	26.27	42	42	0.1992	-0.2296	0.6279	0.0479
McMain 2017	2010-2019	North America	Standalone outpatient intervention	BPD	Brief dialectical behaviour therapy skills training	Waiting list	DBT	WL	Psychiatric symptoms	Global symptom severity	N	NA	5	4-6	2-3	5	EOT	Lower	2	M	1.3	0.65	42	1.84	0.76	42	42	0.7566	0.3139	1.1993	0.0511
McMain 2017	2010-2019	North America	Standalone outpatient intervention	BPD	Brief dialectical behaviour therapy skills training	Waiting list	DBT	WL	Psychiatric symptoms	Global symptom severity	N	NA	5	4-6	2-3	8	<7	Lower	2	M	1.47	0.76	42	1.69	0.87	42	42	0.2669	-0.1627	0.6965	0.0481
McMain 2017	2010-2019	North America	Standalone outpatient intervention	BPD	Brief dialectical behaviour therapy skills training	Waiting list	DBT	WL	Depressive symptoms	Depressive symptom severity	N	NA	5	4-6	2-3	5	EOT	Lower	2	M	22.76	12.55	42	29.73	13.5	42	42	0.5299	0.0948	0.965	0.0493
McMain 2017	2010-2019	North America	Standalone outpatient intervention	BPD	Brief dialectical behaviour therapy skills training	Waiting list	DBT	WL	Depressive symptoms	Depressive symptom severity	N	NA	5	4-6	2-3	8	<7	Lower	2	M	27.94	16.08	42	29.5	15.71	42	42	0.0972	-0.3308	0.5252	0.0477
Morton 2012	2010-2019	Oceania	Specialist team	BPD	Acceptance and Commitment Therapy Group Treatment	Treatment as usual	Cognitive/behavioural	TAU	BPD symptoms	BPD symptom severity	N	NA	3	<4	2-3	3	EOT	Lower	2	M	32.76	12.47	21	47.42	11	20	20	1.2207	0.5537	1.8877	0.1165
Morton 2012	2010-2019	Oceania	Specialist team	BPD	Acceptance and Commitment Therapy Group Treatment	Treatment as usual	Cognitive/behavioural	TAU	Anxiety symptoms	Anxiety symptom severity	N	NA	3	<4	2-3	3	EOT	Lower	2	M	19.67	11.02	21	26.28	8.33	20	20	0.6613	0.0324	1.2902	0.1032
Morton 2012	2010-2019	Oceania	Specialist team	BPD	Acceptance and Commitment Therapy Group Treatment	Treatment as usual	Cognitive/behavioural	TAU	Depressive symptoms	Depression symptom severity	N	NA	3	<4	2-3	3	EOT	Lower	2	M	22.67	14.73	21	31	8.51	20	20	0.6748	0.0452	1.3044	0.1034
Pascual 2015	2010-2019	Continental Europe	Standalone outpatient intervention	BPD	Cognitive Rehabilitation	Psychoeducation	Other Treatments	ACTIVE	BPD symptoms	BPD symptom severity	N	NA	4	4-6	2-3	4	EOT	Lower	2	M	42.56	23.45	22	38.89	23.77	24	24	-0.1527	-0.7321	0.4267	0.0874
Pascual 2015	2010-2019	Continental Europe	Standalone outpatient intervention	BPD	Cognitive Rehabilitation	Psychoeducation	Other Treatments	ACTIVE	BPD symptoms	BPD symptom severity	N	NA	4	4-6	2-3	10	<7	Lower	2	M	34.91	23.47	20	39.59	25.94	22	22	0.1852	-0.4216	0.792	0.0959
Pascual 2015	2010-2019	Continental Europe	Standalone outpatient intervention	BPD	Cognitive Rehabilitation	Psychoeducation	Other Treatments	ACTIVE	Anxiety symptoms	Anxiety symptom severity	N	NA	4	4-6	2-3	4	EOT	Lower	2	M	19.76	12.29	22	18.61	12.96	24	24	-0.0894	-0.6682	0.4894	0.0872
Pascual 2015	2010-2019	Continental Europe	Standalone outpatient intervention	BPD	Cognitive Rehabilitation	Psychoeducation	Other Treatments	ACTIVE	Anxiety symptoms	Anxiety symptom severity	N	NA	4	4-6	2-3	10	<7	Lower	2	M	16.53	11.67	20	11.52	13.46	22	22	-0.3888	-1	0.2224	0.0973
Pascual 2015	2010-2019	Continental Europe	Standalone outpatient intervention	BPD	Cognitive Rehabilitation	Psychoeducation	Other Treatments	ACTIVE	Depressive symptoms	Depression symptom severity	N	NA	4	4-6	2-3	4	EOT	Lower	2	M	19.16	8.58	22	16.58	9.05	24	24	-0.2872	-0.8686	0.2942	0.088
Pascual 2015	2010-2019	Continental Europe	Standalone outpatient intervention	BPD	Cognitive Rehabilitation	Psychoeducation	Other Treatments	ACTIVE	Depressive symptoms	Depression symptom severity	N	NA	4	4-6	2-3	10	<7	Lower	2	M	20.02	8.85	20	9.91	9.98	22	22	-1.0485	-1.6942	-0.4028	0.1091
Pearce 2017	2010-2019	Continental Europe	Specialist day service	Other PDs	Democratic therapeutic community	Crisis planning plus treatment as usua	Other Treatments	TAU	Psychiatric symptoms	Global symptom severity	N	NA	24	>12	>3	24	EOT	Lower	2	M	3.4	2.78	19	6.18	4.53	19	19	0.7242	0.0678	1.3806	0.1125
Popolo 2019	2010-2019	Continental Europe	Generic mental health service	Other PDs	Metacognitive Interpersonal Therapy	Treatment as usual	Cognitive/behavioural	TAU	Psychiatric symptoms	Global symptom severity	N	NA	4	4-6	2-3	4	EOT	Lower	2	M	7.68	1.94	8	11.78	4.59	10	10	1.0628	0.0704	2.0552	0.2596
Priebe 2012	2010-2019	Continental Europe	Standalone outpatient intervention	Other PDs	DBT	Treatment as usual	DBT	TAU	BPD symptoms	BPD symptom severity	N	NA	12	7-12	>3	12	EOT	Lower	2	M	13.1	6.9	33	15.9	7.5	37	37	0.3833	-0.0903	0.8569	0.0584
Priebe 2012	2010-2019	Continental Europe	Standalone outpatient intervention	Other PDs	DBT	Treatment as usual	DBT	TAU	Psychiatric symptoms	Global symptom severity	N	NA	12	7-12	>3	12	EOT	Lower	2	M	100.6	57.1	29	116	52.3	31	31	0.278	-0.2308	0.7868	0.0674
Ranger 2009	2000-2009	Continental Europe	Generic mental health service	Other diagnoses/symptoms	Nidotherapy	Continued assertive outreach care	Other Treatments	TAU	Psychiatric symptoms	Global symptom severity	N	NA	12	7-12	<2	12	EOT	Lower	2	M	24.8	8.2	19	29.2	11.1	18	18	0.443	-0.2095	1.0955	0.111
Reneses 2013	2010-2019	Continental Europe	Generic mental health service	BPD	Psychic Representation focused Psychotherapy	Outpatient treatment	Psychodynamic Therapy	TAU	Psychiatric symptoms	Global symptom severity	N	NA	5	4-6	<2	6	EOT	Lower	2	M	1.2	0.7	18	1.7	1	26	26	0.5512	-0.0607	1.1631	0.0976
Reneses 2013	2010-2019	Continental Europe	Generic mental health service	BPD	Psychic Representation focused Psychotherapy	Outpatient treatment	Psychodynamic Therapy	TAU	BPD symptoms	BPD symptom severity	N	NA	5	4-6	<2	6	EOT	Lower	2	M	13	7.9	18	19.1	6.9	26	26	0.8182	0.1934	1.443	0.1019
Reneses 2013	2010-2019	Continental Europe	Generic mental health service	BPD	Psychic Representation focused Psychotherapy	Outpatient treatment	Psychodynamic Therapy	TAU	Depressive symptoms	Depressive symptom severity	N	NA	5	4-6	<2	6	EOT	Lower	2	M	15.9	13.2	18	22.8	11.2	26	26	0.5623	-0.0501	1.1747	0.0977
Reneses 2013	2010-2019	Continental Europe	Generic mental health service	BPD	Psychic Representation focused Psychotherapy	Outpatient treatment	Psychodynamic Therapy	TAU	Anxiety symptoms	Anxiety symptom severity	N	NA	5	4-6	<2	6	EOT	Lower	2	M	24.5	14.2	18	32.5	15.9	26	26	0.5157	-0.0949	1.1263	0.0972
Soler 2009	2000-2009	Continental Europe	Standalone outpatient intervention	BPD	Dialectical behaviour therapy skills training	Standard group therapy	DBT	TAU	Depressive symptoms	Depressive symptom severity	N	NA	3	<4	2-3	3	EOT	Lower	2	M	11.11	3.99	19	16	5.78	11	11	1.0106	0.2252	1.796	0.1615
Soler 2009	2000-2009	Continental Europe	Standalone outpatient intervention	BPD	Dialectical behaviour therapy skills training	Standard group therapy	DBT	TAU	Anxiety symptoms	Anxiety symptom severity	N	NA	3	<4	2-3	3	EOT	Lower	2	M	13	5.46	19	16.56	5	11	11	0.6535	-0.1073	1.4143	0.1511
Soler 2009	2000-2009	Continental Europe	Standalone outpatient intervention	BPD	Dialectical behaviour therapy skills training	Standard group therapy	DBT	TAU	Psychiatric symptoms	Global symptom severity	N	NA	3	<4	2-3	3	EOT	Lower	2	M	2.09	1.07	19	2.5	0.86	11	11	0.3989	-0.3505	1.1483	0.1463
Soler 2009	2000-2009	Continental Europe	Standalone outpatient intervention	BPD	Dialectical behaviour therapy skills training	Standard group therapy	DBT	TAU	BPD symptoms	BPD symptom severity	N	NA	3	<4	2-3	3	EOT	Lower	2	M	3.5	1.2	19	4.44	0.52	11	11	0.9046	0.1275	1.6817	0.1579
Svartberg 2004	2000-2009	Continental Europe & North America	Standalone outpatient intervention	BPD	Short term dynamic psychotherapy	CBT	Psychodynamic Therapy	ACTIVE	Psychiatric symptoms	Global symptom severity	N	NA	10	7-12	<2	10	EOT	Lower	2	M	0.76	0.49	25	0.82	0.61	25	25	0.1067	-0.4481	0.6615	0.0801
Svartberg 2004	2000-2009	Continental Europe & North America	Standalone outpatient intervention	BPD	Short term dynamic psychotherapy	CBT	Psychodynamic Therapy	ACTIVE	Psychiatric symptoms	Global symptom severity	N	NA	10	7-12	<2	16	<7	Lower	2	M	0.61	0.46	22	0.84	0.6	24	24	0.4204	-0.1645	1.0053	0.0891
Svartberg 2004	2000-2009	Continental Europe & North America	Standalone outpatient intervention	BPD	Short term dynamic psychotherapy	CBT	Psychodynamic Therapy	ACTIVE	Psychiatric symptoms	Global symptom severity	N	NA	10	7-12	<2	22	7-12	Lower	2	M	0.63	0.5	24	0.73	0.52	22	22	0.1929	-0.387	0.7728	0.0875
Svartberg 2004	2000-2009	Continental Europe & North America	Standalone outpatient intervention	BPD	Short term dynamic psychotherapy	CBT	Psychodynamic Therapy	ACTIVE	Psychiatric symptoms	Global symptom severity	N	NA	10	7-12	<2	34	>18	Lower	2	M	0.61	0.54	23	0.67	0.66	21	21	0.0982	-0.4937	0.6901	0.0912
Svartberg 2004	2000-2009	Continental Europe & North America	Standalone outpatient intervention	BPD	Short term dynamic psychotherapy	CBT	Psychodynamic Therapy	ACTIVE	Personality functioning and pathology	PD symptom severity	N	NA	10	7-12	<2	10	EOT	Lower	2	M	55	13	25	58.8	17.2	24	24	0.246	-0.3162	0.8082	0.0823
Svartberg 2004	2000-2009	Continental Europe & North America	Standalone outpatient intervention	BPD	Short term dynamic psychotherapy	CBT	Psychodynamic Therapy	ACTIVE	Personality functioning and pathology	PD symptom severity	N	NA	10	7-12	<2	34	>18	Lower	2	M	50.6	16.2	24	53.3	15.4	24	24	0.168	-0.3988	0.7348	0.0836
Vinnars 2005	2000-2009	Continental Europe	Standalone outpatient intervention	Other PDs	Psychodynamic Therapy	Supportive-Expressive Psychotherapy	Psychodynamic Therapy	TAU	Personality functioning and pathology	PD symptom severity	N	NA	12	7-12	<2	12	EOT	Lower	2	M	13.4	9.1	52	15.3	9.5	61	61	0.2025	-0.1684	0.5734	0.0358
Vinnars 2005	2000-2009	Continental Europe	Standalone outpatient intervention	Other PDs	Psychodynamic Therapy	Supportive-Expressive Psychotherapy	Psychodynamic Therapy	TAU	Personality functioning and pathology	PD symptom severity	N	NA	12	7-12	<2	24	7-12	Lower	2	M	12.2	9.3	58	12.8	8.8	66	66	0.066	-0.2869	0.4189	0.0324
Vinnars 2005	2000-2009	Continental Europe	Standalone outpatient intervention	Other PDs	Psychodynamic Therapy	Supportive-Expressive Psychotherapy	Psychodynamic Therapy	TAU	Psychiatric symptoms	Global symptom severity	N	NA	12	7-12	<2	12	EOT	Lower	2	M	0.79	0.59	52	0.91	0.75	61	61	0.175	-0.1956	0.5456	0.0358
Vinnars 2005	2000-2009	Continental Europe	Standalone outpatient intervention	Other PDs	Psychodynamic Therapy	Supportive-Expressive Psychotherapy	Psychodynamic Therapy	TAU	Psychiatric symptoms	Global symptom severity	N	NA	12	7-12	<2	24	7-12	Lower	2	M	0.88	0.83	58	0.99	0.75	66	66	0.1387	-0.2145	0.4919	0.0325
Winston 1994	1990-1999	North America	Standalone outpatient intervention	Other PDs	Brief adaptive psychotherapy	Waiting list	Other Treatments	WL	Psychiatric symptoms	Global symptom severity	N	NA	10	7-12	<2	11	EOT	Lower	3	M	35.83	6.12	30	44.15	7.18	13	26	1.2665	0.5628	1.9702	0.1296
Winston 1994	1990-1999	North America	Standalone outpatient intervention	Other PDs	Short-term dynamic psychotherapy	Waiting list	Psychodynamic Therapy	WL	Psychiatric symptoms	Global symptom severity	N	NA	10	7-12	<2	11	EOT	Lower	3	M	38.92	7.19	25	44.15	7.18	13	26	0.7125	0.0234	1.4016	0.1239
[truncated: 1 more columns]
